# Supplementary material for: Genetic Control Diversity Drives Differences Between Cadmium Distribution and Tolerance in Rice
Source: Front Plant Sci. 2021 Feb 19;12:638095. doi: 10.3389/fpls.2021.638095 (PMC7933448; doi:10.3389/fpls.2021.638095)
Supplement: Supplementary file 1 [file Table_1.XLSX]

## Sheet: Sheet1
File1: the SSR markers used in constructing of the genetic map
SSR markers	F	R
RM1195	agcaactgtggaaggagcagaactcc	gatggactccagcactaccgaaacc
RM5641	gtattccttgctgctgctgatgg	gactggagatgtgatcggaaacc
RM581	atgcgtgatcaacaatcgagaacg	ccatagccgatggattgaaagtgg
RM594	tcgagagagggagagtgagaacatgg	gccttcgcacataaaggatgaacc
RM129	cactccacgccatctctctcg	ctcagactcggagctcatcttcc
RM9	ggtgccattgtcgtcctc	acggccctcatcaccttc
RM5791	acgacgtcacaaagggttcttgc	gaatacgctttcgcctgctacg
RM1106	gatcaactgctccgcccttcg	acaccacctcgcccaattaaacc
RM324	gattccacgtcaggatcttctgg	gctcaccagttgagattgaaagg
RM3443	ccgcatctgcacctctaaatcc	gtacacgcctgtagctcgttgc
RM1385	atgacaggtaaggtgtggtg	tgaacatcatcttcgaatcc
RM6	gtcccctccacccaattc	tcgtctactgttggctgcac
RM5521	aggaagtcgaagttcgtgtttgg	aggcgagaggtgaaggaattagc
RM7426	acacaccctgtcggtacaatgc	cagtgacacgtgacatggatcg
RM7389	agcgacggatgcatgatc	ttgagccggaggtagtcttg
RM85	ccaaagatgaaacctggattg	gcacaaggtgagcagtcc
RM3195	accggaagaaagcccatcacg	ccggtagcgtctgagctgttgg
RM3417	ctgctgctccgctacacaaagc	ttcggactcgtgctccaaacg
RM307	gtactaccgacctaccgttcac	ctgctatgcatgaactgctc
RM16553	catagccacttatcgttgttacgc	tgtccatctatgactgtccactacg
RM16584	atgcatgaagcgagcacaacc	tggtgaactttgtttccctcacg
RM16616	taggcactgggctcaagtagtgg	ttctcatccttcgccatctaacc
RM16604	cggtacataatatacggtcaggatgc	tgggtattgcctaactgctttcc
RM16611	cggagatgcgagagacagacg	gtgtccgttcccactgcaagc
RM5329	gttcttctccctcctcctctgc	acacgctactgaaagctcattgc
RM1115	ccaccaccatctatctgcatcc	cgtacagtcagtgagcaagacagg
RM1127	ggccttatctcttcatgcactcc	gccattgcatgttgtcttagtgc
RM274	cctcgcttatgagagcttcg	cttctccatcactcccatgg
RM6954	cagagatgccatgtccaatatgc	cagcacgaaggacaagtagtaacagc
RM7084	tgctgctcctacacaccatttcc	tttgatatgcgttgccttctcg
RM1163	tggacgcggataggaggagacg	tcctccgcaaggtcggtttcc
RM3673	atctcccgagcgattcatcttcc	cacttcttcccgtttcgatttcc
RM20191	cactcgattcacccagatcc	ttatcctccctcctctttaggc
RM7551	caactgacaggtgtgcatttcc	tggtgttggatatggagttcagg
RM20242	ctagccaaactcacttgtcatcc	gatatgactgattgggacagtgg
RM6081	gaccaagacgagccaagaagagacc	accctgaacaccacgcactcc
RM3635	gagagacagtggaagggaagacg	gttccctccctcctcctagttcg
RM7121	taccagctgcatgttacccgatacc	cggaatcaaattccagcaacagc
RM6338	gttcttcctccctttgcctctgc	ggtgcaccttcttctccatctcc
RM5672	atatagaggcaaccacttagcc	tacaccctacaaggaaacaagc
RM7153	aaccgatcagcaaccatccaaagg	gttgcacggtggatgacgttgg
RM6835	ggtggtaaccttgagagctacg	cgaagaggatagataacccatagtcc
RM3826	agtctccgcaacacagagtcagc	tgaagagaagtgcgtgattcttcc
RM72	ccggcgataaaacaatgag	gcatcggtcctaactaaggg
RM1376	atgcatgtgtgatgactgacagg	ggtactcttgccaaatggtctcc
RM1148	catgctcgaatcagtgagtagtgg	gcttagctatgcaggagagagtgg
RM6838	tcctcctccacctcaatcacacc	ccgagctcgccattagcttgc
RM6215	ttcagcagagagatgacgcaagg	gtacaaaccagccctccgagacg
RM6635	caaatacttctccatctgaccgtacc	gttgctgtcgattcggattagg
RM210	gacaactccatatcaacgcaaagc	gaggatggttgttcacttgtttgg
RM5799	cttgcacaagaggcaacactcc	gtttggtaggtcgcattgtttgg
RM23781	acaaacacagacactgacagactgc	gagaagaggaggaatcggtttgg
RM23794	tcggtgactacatcaggaacagc	tggatcaatctttctcgcttcc
RMB23867	gcctaaacgagagcctactcatgg	gggaggtggagatgagatgagg
RM566	aatatggtggcgcgtacatcc	tgatcgagccaacaacaactgg
RM3700	cctttgccgccttctcttgg	acgagttcccggttaaccttacg
RM1189	atttaaccgcgtttggtgcaatgg	gcgggcaaccggagattatgg
OSR28	agcagctatagcttagctgg	actgcacatgagcagagaca
RM201	ctcgtttattacctacagtacc	ctacctcctttctagaccgata
RM6704	gcttgatgtcctcttgatcttctacc	acaactttgctgtggtcaatcg
RM1146	tctccctattcccgtgtaaatcg	cccgatgatcgattgtacctagc
RM3123	acgctcttaattgatccgttcg	caaagtccagttccgttgatcc
RM258	tgctgtatgtagctcgcacc	tggcctttaaagctgtcgc
RM7120	tgcagtcttgtttctacgtgtgg	cttgttgaatgggaacatcagg
RM209	atatgagttgctgtcgtgcg	caacttgcatcctcccctcc
RM21	acagtattccgtaggcacgg	gctccatgagggtggtagag
RM224	atcgatcgatcttcacgagg	tgctataaaaggcattcggg
RM28060	atctgcgagcaagcacacacg	cgaatcacccaaggtaaccaacc
RM28130	cagcagacgttccggttctactcg	aggacggtggtggtgatctgg
RM7344	cgacgccatatatgcctttcttcc	gcaaagctctgactgcctcagc
RM277	cggtcaaatcatcacctgac	caaggcttgcaagggaag
RM5479	aactcctgatgcctcctaag	tccatagaaacaatttgtgc
