# Supplementary material for: Genetic Control Diversity Drives Differences Between Cadmium Distribution and Tolerance in Rice
Source: Front Plant Sci. 2021 Feb 19;12:638095. doi: 10.3389/fpls.2021.638095 (PMC7933448; doi:10.3389/fpls.2021.638095)
Supplement: Supplementary file 2 [file Table_2.XLSX]

## Sheet: Cd distribution
RIL ID	SR-repeat1	SR-repeat2	SR-average	LS-repeat1	LS-repeat2	LS-average	SLN-repeat1	SLN-repeat2	SLN-average
1	0.957498	1.41204	1.18477	0.163486	0.123531	0.140727	0.454403	0.543374	0.498889
3	0.760497	0.892833	0.826665	0.261325	0.0800327	0.122537	0.701198	0.947359	0.824279
4	0.55757	0.59163	0.5746	0.17382	0.0803669	0.109914	0.666915	0.756686	0.7118
5	0.72084	0.622046	0.671443	0.161485	0.0868075	0.112916	0.728409	0.575136	0.651772
8	0.515616	0.550992	0.533304	0.143048	0.0930216	0.112734	0.774588	0.635872	0.70523
9	0.426527	0.496857	0.461692	0.231059	0.152238	0.183544	0.506698	0.457289	0.481994
10	0.449663	0.694828	0.572245	0.162204	0.142685	0.15182	0.649616	0.611656	0.630636
11	0.669736	0.65521	0.662473	0.186171	0.109924	0.13823	0.720278	0.901916	0.811097
14	0.789793	0.641532	0.715662	0.170889	0.0825153	0.111292	0.428837	0.437737	0.433287
15	0.701364	0.793597	0.74748	0.0812257	0.112438	0.0943167	0.459814	0.452011	0.455913
16	0.652642	0.582246	0.617444	0.243143	0.146481	0.182822	0.728981	0.841906	0.785444
17	0.818943	0.898402	0.858673	0.0975143	0.147142	0.117295	0.621603	0.638842	0.630223
18	0.632223	0.767116	0.69967	0.190461	0.155562	0.171251	0.693801	0.494748	0.594274
20	0.788921	0.834482	0.811701	0.1753	0.129361	0.148867	0.819192	0.901089	0.86014
21	0.563128	0.656911	0.61002	0.171068	0.0827151	0.111512	0.573111	0.639163	0.606137
23	0.621647	0.641246	0.631446	0.182591	0.122371	0.146535	0.78671	0.913849	0.85028
24	0.779342	0.615912	0.697627	0.136344	0.0865388	0.105877	0.569353	0.782576	0.675964
25	0.65569	0.560878	0.608284	0.217451	0.202086	0.209487	0.726868	0.883788	0.805328
27	0.486064	0.49749	0.491777	0.219355	0.153818	0.180832	0.966952	0.490827	0.728889
28	0.641689	0.717515	0.679602	0.348981	0.161325	0.220649	0.605991	0.533234	0.569612
30	0.623216	0.748462	0.685839	0.369497	0.0805526	0.13227	0.623043	0.628365	0.625704
31	0.58034	0.716808	0.648574	0.233424	0.129884	0.1669	1.16623	0.772508	0.969368
32	0.673925	0.616787	0.645356	0.0979257	0.112854	0.104861	0.656396	0.467212	0.561804
33	0.524852	0.617094	0.570973	0.214783	0.110065	0.145546	0.518852	0.824407	0.671629
34	0.638393	0.746065	0.692229	0.321561	0.229124	0.267584	1.01382	0.72328	0.868551
35	0.954006	0.812961	0.883483	0.149663	0.124589	0.13598	0.951639	0.863688	0.907663
36	0.752313	0.700663	0.726488	0.228209	0.0772031	0.115375	0.611634	0.678239	0.644936
38	0.787657	0.629642	0.70865	0.218973	0.171262	0.192201	0.527622	0.529995	0.528809
42	0.573676	0.658989	0.616332	0.334092	0.105358	0.160197	0.840958	0.581668	0.711313
43	0.628878	0.684444	0.656661	0.139525	0.177972	0.156421	0.627316	0.666867	0.647091
44	0.608765	0.596579	0.602672	0.142582	0.109887	0.124117	0.775984	0.654264	0.715124
49	0.611869	0.781339	0.696604	0.176422	0.0770673	0.107274	0.702885	0.78882	0.745852
50	0.393954	0.456108	0.425031	0.287414	0.124129	0.173379	0.570416	0.627848	0.599132
51	0.523407	0.580676	0.552042	0.166889	0.108246	0.131318	0.604945	0.634337	0.619641
52	0.712271	0.876898	0.794585	0.197517	0.0801564	0.114035	0.86704	0.696962	0.782001
54	0.564559	0.768936	0.666748	0.127983	0.0878653	0.104196	0.550953	0.473445	0.512199
55	0.657654	0.707352	0.682503	0.197906	0.0700491	0.103474	0.663524	0.673579	0.668552
56	0.57902	0.665172	0.622096	0.265027	0.179795	0.214246	0.73656	0.549227	0.642894
57	0.87023	0.92221	0.89622	0.261782	0.225683	0.242396	1.40421	0.951769	1.17799
61	0.619706	0.66377	0.641738	0.201772	0.107335	0.140128	0.722811	0.676282	0.699546
62	0.667622	0.910459	0.789041	0.216666	0.141467	0.171172	0.876854	0.59235	0.734602
63	0.753839	0.664782	0.70931	0.172222	0.187681	0.17962	0.927033	0.846805	0.886919
64	0.598177	0.52784	0.563008	0.294536	0.216015	0.249238	0.914453	0.838021	0.876237
65	0.498644	0.609952	0.554298	0.296398	0.224885	0.255736	0.69774	0.643899	0.67082
66	0.548945	0.661446	0.605196	0.0993792	0.0594407	0.0743883	0.750341	0.463424	0.606882
67	0.463954	0.539368	0.501661	0.0952616	0.0818052	0.0880221	0.645294	0.41128	0.528287
68	0.53629	0.722756	0.629523	0.273474	0.230917	0.2504	0.845003	0.786094	0.815549
69	0.602959	0.549194	0.576076	0.385056	0.268056	0.316076	0.610349	0.639221	0.624785
70	0.531387	0.663774	0.597581	0.199913	0.102307	0.135348	0.806561	0.902766	0.854664
72	0.764895	0.773639	0.769267	0.129569	0.092327	0.107823	0.644136	0.629259	0.636698
75	0.720057	0.767471	0.743764	0.166372	0.140825	0.152536	1.16778	0.816933	0.992355
76	0.468322	0.765401	0.616862	0.183233	0.0605579	0.0910305	0.744313	0.628243	0.686278
78	0.561984	0.660502	0.611243	0.204725	0.0904423	0.12546	0.79539	0.611087	0.703239
79	0.441182	0.429324	0.435253	0.167132	0.126614	0.144079	0.402127	0.407537	0.404832
80	0.588456	0.607197	0.597826	0.154207	0.0662542	0.0926863	0.693442	0.620282	0.656862
81	0.563589	0.582974	0.573282	0.213275	0.165612	0.186445	0.82682	0.867326	0.847073
82	0.503689	0.753753	0.628721	0.236699	0.159161	0.190336	1.34916	0.762757	1.05596
83	0.437185	0.480976	0.45908	0.160301	0.146049	0.152843	0.509132	0.417733	0.463433
84	0.547141	0.488723	0.517932	0.264035	0.187151	0.219043	0.744129	0.527605	0.635867
86	0.875384	0.829082	0.852233	0.269703	0.153751	0.195851	0.871865	0.829118	0.850491
89	0.663887	0.906876	0.785381	0.14441	0.259977	0.18568	0.426446	0.326605	0.376525
90	0.616364	0.610859	0.613612	0.181579	0.160018	0.170118	1.05159	0.722558	0.887076
91	0.648478	0.564198	0.606338	0.119319	0.123006	0.121134	0.478911	0.332757	0.405834
92	0.577909	0.745684	0.661796	0.284352	0.144487	0.191611	0.607785	0.602954	0.60537
93	0.756554	0.59431	0.675432	0.190658	0.173575	0.181716	0.653971	0.514024	0.583997
94	0.664203	0.787168	0.725686	0.187439	0.0999941	0.130415	0.822802	0.513554	0.668178
95	0.597875	0.700215	0.649045	0.166679	0.20503	0.183876	0.685394	0.577337	0.631365
96	0.544401	0.50773	0.526066	0.11629	0.12211	0.119129	0.754372	0.637652	0.696012
97	0.534646	0.614428	0.574537	0.228423	0.212085	0.219951	0.68744	0.559744	0.623592
102	0.460712	0.591892	0.526302	0.135702	0.0984724	0.114128	0.631783	0.936753	0.784268
103	0.644484	0.576188	0.610336	0.266726	0.115354	0.161054	1.02229	0.888712	0.9555
104	0.533231	0.703984	0.618607	0.228723	0.12501	0.161662	0.80865	0.517366	0.663008
105	0.641191	0.679432	0.660311	0.163042	0.16281	0.162926	1.18524	0.871963	1.0286
107	0.782034	0.713563	0.747798	0.182434	0.135547	0.155534	0.969839	0.673395	0.821617
108	0.644487	0.536081	0.590284	0.157332	0.0955772	0.118915	0.358542	0.575767	0.467154
109	0.618037	0.685441	0.651739	0.127123	0.124853	0.125978	0.507956	0.403532	0.455744
110	0.505308	0.655098	0.580203	0.184202	0.160122	0.17132	0.74398	0.566182	0.655081
111	0.4974	0.735813	0.616607	0.107474	0.146576	0.124016	0.634035	0.448873	0.541454
113	0.675713	0.680584	0.678148	0.201494	0.0674933	0.101116	0.631881	0.691316	0.661599
115	0.600074	0.779516	0.689795	0.224054	0.0979541	0.136313	0.750851	0.685506	0.718179
116	0.541839	0.600855	0.571347	0.111632	0.150888	0.128325	0.815826	0.524162	0.669994
117	0.533727	0.726976	0.630351	0.171454	0.14416	0.156627	0.579372	0.494484	0.536928
118	0.559476	0.555586	0.557531	0.326736	0.129444	0.185427	0.489772	0.549912	0.519842
119	0.657489	0.716393	0.686941	0.140538	0.134237	0.137315	0.701963	0.666692	0.684327
120	0.471901	0.44907	0.460486	0.263829	0.163722	0.202056	0.807573	0.783543	0.795558
121	0.497687	0.536594	0.51714	0.189015	0.156557	0.171262	0.712186	0.499646	0.605916
122	0.619817	0.711693	0.665755	0.241404	0.188913	0.211957	0.618692	0.563061	0.590876
123	0.555769	0.461723	0.508746	0.166667	0.0823686	0.11025	0.809519	0.89307	0.851294
124	0.855127	1.13128	0.993201	0.29044	0.154493	0.201697	0.99658	0.572195	0.784388
125	0.437624	0.643317	0.54047	0.214955	0.204189	0.209434	0.721063	0.54612	0.633591
126	0.627261	0.661122	0.644192	0.268669	0.168423	0.207051	1.1836	0.735347	0.959476
127	0.406159	0.626755	0.516457	0.322326	0.188118	0.237579	1.31678	0.989803	1.15329
128	0.63277	0.496802	0.564786	0.237967	0.11998	0.159528	0.448533	0.493556	0.471044
129	0.771407	0.683648	0.727527	0.213467	0.0873223	0.123943	0.727815	0.697844	0.712829
130	0.597319	0.772858	0.685089	0.153115	0.0991777	0.120381	1.39635	1.39098	1.39366
131	0.506596	0.753542	0.630069	0.151421	0.0752641	0.10055	0.848926	0.939209	0.894067
132	0.370851	0.393031	0.381941	0.15691	0.134264	0.144707	0.765518	0.327191	0.546355
134	0.485181	0.558327	0.521754	0.225803	0.0784044	0.116394	0.536365	0.921982	0.729173
135	0.506429	0.478504	0.492467	0.196122	0.0984501	0.131093	0.668741	0.757085	0.712913
137	0.441	0.412537	0.426768	0.0692175	0.102656	0.0826838	0.440346	0.532841	0.486594
138	0.628929	0.822754	0.725841	0.247816	0.113165	0.155377	1.03223	1.08774	1.05998
139	0.490551	0.569967	0.530259	0.232196	0.0992265	0.139037	1.13365	0.716979	0.925315
140	0.432473	0.647922	0.540197	0.125058	0.238479	0.164075	0.702074	0.925843	0.813959
142	0.505596	0.66573	0.585663	0.196509	0.232816	0.213127	0.643704	0.547393	0.595549
143	0.606983	0.78073	0.693856	0.213124	0.0566462	0.0895034	0.77748	0.950917	0.864198
144	0.559122	0.728353	0.643738	0.181308	0.121918	0.145797	0.979051	0.918059	0.948555
145	0.636602	0.67339	0.654996	0.201584	0.067612	0.101261	0.878647	1.05435	0.966497
146	0.774348	0.836677	0.805513	0.231255	0.155062	0.185645	0.840719	0.825165	0.832942
147	0.567271	0.4401	0.503685	0.218977	0.183984	0.199961	0.84154	0.953656	0.897598

## Sheet: Cd tolerance
RIL ID	shoot/root length under 0 Cd treatment			shoot/root length under 25 Cd treatment			Cd-Tol
1	Repeat1	Repeat2	average	Repeat1	Repeat2	average	average
3	4.14599	3.9708	4.05839	3.31933	3.26891	3.29412	0.81168
4	3.67429	3.33714	3.50571	2.99674	2.73616	2.86645	0.817651
5	2.76308	3.10154	2.93231	2.41791	2.42985	2.42388	0.826612
8	3.10056	3	3.05028	2.27778	2.4596	2.36869	0.776548
9	3.47195	3.39934	3.43564	2.97973	2.94595	2.96284	0.862382
10	5.17219	5.49007	5.33113	4.05505	4.27523	4.16514	0.781287
11	3.63354	3.81366	3.7236	2.91692	3.23692	3.07692	0.82633
14	3.27097	3.1871	3.22903	2.14714	2.36512	2.25613	0.698702
15	3.00568	2.72727	2.86648	2.72989	2.35057	2.54023	0.886185
16	3.43643	3.71134	3.57388	2.78102	3.16058	2.9708	0.831254
17	3.33333	3.21569	3.27451	2.47956	2.56131	2.52044	0.769714
18	-	-	-	2.00467	1.7243	1.86449	-
20	2.77457	3.00578	2.89017	2.69416	3.32646	3.01031	1.04157
21	2.74733	2.96797	2.85765	2.28412	1.95543	2.11978	0.74179
23	3.39048	3.14286	3.26667	3.36122	3.86312	3.61217	1.10577
24	2.80115	3.17723	2.98919	2.56021	2.72775	2.64398	0.884513
25	2.00897	2.01345	2.01121	2.48276	2.07524	2.279	1.13315
27	3.54492	3.50391	3.53125	3.41463	1.5	2.45732	0.695877
28	3.18717	2.80214	2.99465	2.18373	2.3622	2.27297	0.759008
30	5.12211	5.51155	5.31683	4.7758	4.9395	4.85765	0.913636
31	5.56522	4.53512	5.05017	4.45296	4.34146	4.39721	0.870706
32	3.5098	3.64706	3.57843	2.74006	2.56269	2.65138	0.740933
33	2.71032	2.51984	2.61508	2.14315	2.33129	2.23722	0.855507
34	3.13316	3.33159	3.23238	3.33333	3.14777	3.24055	1.00253
35	4.51282	4.87912	4.69597	4.67234	4.83404	4.75319	1.01219
36	2.47025	2.60057	2.53541	2.24021	1.97911	2.10966	0.832078
38	2.71585	2.6776	2.69672	2.32225	2.5422	2.43223	0.901919
42	3.24352	2.64249	2.94301	2.90634	3.11178	3.00906	1.02245
43	2.43636	2.57576	2.50606	2.37975	2.56329	2.47152	0.986217
44	3.88364	3.33818	3.61091	2.92784	2.81787	2.87285	0.795604
49	2.94767	3.52326	3.23547	2.21277	3.19681	2.70479	0.835981
50	2.17221	2.21526	2.19374	2.62617	2.35514	2.49065	1.13535
51	2.98917	3.13357	3.08544	2.73611	2.48611	2.61111	0.846269
52	3.03467	2.82667	2.93067	2.04082	2.25	2.14541	0.732055
54	3.01577	3.27445	3.14511	3.31987	3.01684	3.16835	1.00739
55	3.02674	3.57219	3.29947	2.41951	2.74146	2.58049	0.782093
56	3.65449	3.79402	3.72425	3.36996	3.01099	3.19048	0.856676
57	4.91549	5.38028	5.14789	3.63441	4.1147	3.87455	0.752649
61	2.48311	2.625	2.55405	2.89631	2.65438	2.77535	1.08664
62	3.21687	3.27108	3.24398	2.54601	2.73006	2.63804	0.813211
63	2.93103	3.21264	3.07184	2.85792	2.57923	2.71858	0.885001
64	3.26609	2.97854	3.12232	3.11483	2.7799	2.94737	0.943968
65	3.28435	4.08946	3.6869	3.09215	3.18089	3.13652	0.85072
66	3.23516	3.34945	3.29231	2.93012	3.08434	3.00723	0.913411
67	2.96377	3.72464	3.3442	2.63444	2.77341	2.72709	0.815468
68	2.37299	2.45659	2.41479	2.68548	2.64516	2.66532	1.10375
69	1.7735	1.69231	1.73291	2.35821	2.43582	2.39701	1.38323
70	4.19619	4.15804	4.17711	2.81553	2.7233	2.76942	0.662998
72	2.92941	3.33529	3.13235	2.85256	2.80128	2.82692	0.902492
75	2.37367	2.27601	2.32484	2.06852	2.38116	2.22484	0.956986
76	2.66038	2.72956	2.69497	2.14426	2.05246	2.09836	0.778622
78	3.94137	4.11726	4.02932	2.73885	2.69427	2.71656	0.674199
79	4.38776	4.31973	4.35374	2.99405	3.08333	3.03869	0.697949
80	3.51807	3.74096	3.62952	3.06371	3.25762	3.16066	0.870822
81	1.49474	-	1.49474	3.48936	-	3.48936	2.33443
82	3.26686	3.36657	3.31672	2.82249	2.79882	2.81065	0.84742
83	2.71038	2.89617	2.80328	3.11409	2.51678	2.81544	1.00434
84	3.5508	2.72727	3.27629	2.25641	2.70513	2.48077	0.757188
86	4.0479	4.22156	4.13473	3.55346	3.62264	3.58805	0.867783
89	3.49738	3.45026	3.47382	2.81143	2.92571	2.86857	0.825768
90	3.74348	2.1913	2.96739	2.95683	3.06475	2.99281	1.00856
91	3.41071	3.64881	3.52976	3.07492	3.49186	3.28339	0.930201
92	3.85792	3.60109	3.72951	3.34954	3.17325	3.2614	0.874485
93	3.32687	3.61343	3.47015	2.70259	2.18103	2.44181	0.703661
94	4.00717	5.0681	4.53763	4.01465	3.00366	3.50916	0.773345
95	3.45813	3.51724	3.48768	2.07186	2.18762	2.12974	0.610646
96	4.15054	4	4.07527	3.23855	3.33494	3.28675	0.80651
97	2.74825	3.04196	2.8951	2.53086	2.48148	2.50617	0.865659
102	2.82799	2.74052	2.78426	2.13684	2.12105	2.12895	0.764638
103	3.33148	3.34262	3.33705	2.652	3	2.768	0.829476
104	3.51572	3.69182	3.60377	2.58172	2.58726	2.58449	0.717161
105	3.56	3.31556	3.43778	2.62954	2.80387	2.71671	0.790251
107	2.69643	2.61607	2.64286	2.86099	2.93274	2.89686	1.09611
108	3.30097	3.27184	3.29126	2.79496	2.32014	2.55755	0.777074
109	2.61538	2.52663	2.57101	2.6358	2.16049	2.39815	0.932766
110	3.44	3.52	3.48	3.18584	3.15634	3.17109	0.911233
111	3.4447	3.1377	3.2912	3.84848	3.8303	3.83939	1.16656
113	2.46556	2.56532	2.51544	1.98122	1.94366	1.96244	0.780158
115	3.04983	2.85548	2.95266	2.49114	2.29873	2.39494	0.811112
116	3.28767	3.36438	3.32603	2.48794	2.18767	2.3378	0.702881
117	3.64087	3.52322	3.58204	2.93093	2.94294	2.93694	0.819905
118	3.20112	3.59218	3.39665	3.1454	3.05638	3.10089	0.912927
119	3.07732	2.69588	2.8866	2.57349	2.22169	2.39759	0.830594
120	3.56707	3.53049	3.54878	2.74074	2.60247	2.6716	0.752823
121	4.11659	3.52466	3.82063	2.56842	2.37368	2.47105	0.646766
122	3.94609	3.47709	3.71159	3.22476	3.06189	3.14332	0.846894
123	3.19207	2.96341	3.07774	2.63658	2.50831	2.57245	0.835822
124	3.2549	3.41737	3.33613	2.69054	2.98721	2.83887	0.850947
125	3.37412	3.23294	3.30353	2.67845	2.89753	2.78799	0.843942
126	3.02564	3.14286	3.08425	3.07902	3.16076	3.11989	1.01156
127	2.79487	2.87821	2.83654	2.59375	2.85156	2.72266	0.959852
128	3.63636	3.36932	3.50284	2.36888	2.29395	2.33141	0.665578
129	3.38251	3.52459	3.45355	2.83735	2.9759	2.90663	0.841634
130	3.39157	2.56627	3.11647	3.14286	3.21429	3.17857	1.01993
131	2.19079	2.60526	2.32895	3.17881	3.0596	3.11921	1.33932
132	2.59395	2.6035	2.59873	2.0137	2.15753	2.08562	0.802553
134	3.90116	3.90116	3.90116	2.83832	2.58683	2.71257	0.695325
135	3.08871	3.50806	3.29839	3.39818	3.22796	3.31307	1.00445
137	3.32636	2.76151	3.13808	2.48503	2.63473	2.55988	0.815749
138	4.82105	4.24211	4.53158	2.7651	2.74497	2.75503	0.607963
139	3.45658	3.34454	3.40056	3.73958	3.5	3.61979	1.06447
140	2.95444	2.66667	2.81055	2.72593	2.11358	2.41975	0.860953
142	3.98276	3.93103	3.9569	3.37391	2.74203	3.05797	0.772821
143	2.86275	3.17647	3.01961	2.85965	2.7076	2.78363	0.92185
144	3.42004	3.17271	3.29638	3.0266	2.12766	2.57713	0.781807
145	3.17178	3.36196	3.26687	2.96463	2.61736	2.791	0.854333
146	2.97273	2.53182	2.75227	1.96437	2.3029	2.13363	0.775225
147	3.62892	3.6	3.61446	3.02676	2.71533	2.87105	0.794323
	4.61981	4.46645	4.54313	3.27731	3.17087	3.22409	0.709662

## Sheet: genotypes of RIL lines
RIL ID	R1ID0401	R1ID0548	RM1195	R1ID0842	RM594	RM129	R1ID2211	RM9	R1ID3282	R1ID4024	R1ID4105	R1ID4255	R2ID0562	R2ID0941	R2ID1750	RM5791	RM324	RM3443	R2ID2035	RM1385	R2ID2501	R2ID2668	R2ID2877	RM6	R2ID3077	R2ID3156	R2ID3326	R2ID3533	R3ID0026	R3ID0572	R3M10	R3ID1077	R3ID1384	R3ID1487	R3ID1548	R3ID1658	R3ID1848	R3ID2239	R3ID2458	R3ID2681	R3ID2730	R3M53	R3ID3525	RM7389	RM85	R4ID0582	R4ID0592	R4ID0714	RM307
1	2	2	0	2	2	2	2	2	2	2	2	2	2	2	2	2	2	2	2	-1	2	2	2	0	2	1	2	2	2	2	2	0	2	0	0	2	2	2	2	2	0	0	2	0	0	2	2	2	2
3	0	2	2	2	0	0	0	0	0	0	0	0	0	2	2	2	2	0	0	0	0	0	0	0	0	0	0	2	0	0	2	0	2	0	0	0	0	2	0	2	2	0	0	0	0	2	0	0	2
4	2	2	2	2	0	0	0	0	0	0	2	2	2	2	2	2	2	2	2	0	0	0	0	0	0	0	0	0	0	0	2	2	0	0	0	0	0	0	0	0	-1	2	2	2	2	0	0	0	0
5	0	0	0	2	-1	0	0	0	0	0	0	-1	2	2	0	0	0	0	0	2	0	2	2	2	0	0	2	2	-1	0	0	0	0	0	0	0	2	2	2	2	2	0	2	2	-1	0	0	0	0
8	0	0	0	2	2	2	2	1	0	0	0	2	2	2	2	1	1	1	2	1	2	0	0	0	0	0	0	0	2	1	0	0	0	0	0	0	2	0	0	2	2	2	2	1	1	0	0	0	0
9	2	1	-1	2	0	0	0	0	2	1	2	0	2	2	2	2	2	2	0	1	2	1	2	1	0	0	2	2	0	0	0	0	-1	0	0	0	0	0	0	2	2	2	2	0	0	2	0	2	2
10	2	2	2	2	0	0	0	0	0	2	2	2	0	0	0	0	0	0	0	2	2	2	2	0	0	0	2	2	0	0	2	2	0	0	0	0	2	2	2	2	2	2	2	0	0	0	0	0	0
11	2	0	0	0	2	2	2	2	2	2	2	2	2	2	2	2	2	2	0	0	0	0	0	0	0	0	0	0	0	0	2	2	0	2	2	2	2	2	2	1	2	2	2	2	2	2	2	2	2
14	0	2	2	0	2	2	-1	0	2	2	-1	2	0	2	2	2	2	2	2	2	2	2	-1	2	2	0	0	0	2	0	0	2	2	2	2	2	2	2	2	2	2	0	0	2	2	0	0	0	0
15	2	-1	0	2	2	2	-1	-1	0	2	-1	2	-1	0	0	0	0	0	0	-1	2	2	-1	-1	0	0	2	2	2	2	-1	0	0	2	2	2	2	2	2	-1	0	-1	-1	-1	-1	-1	-1	2	-1
16	0	0	0	0	2	2	2	2	0	2	2	2	2	2	0	2	0	0	0	2	2	2	2	2	1	0	2	2	2	2	0	0	0	0	2	2	2	2	2	2	2	0	0	0	0	0	0	0	0
17	0	1	-1	2	-1	0	1	0	0	2	2	2	2	2	2	2	2	2	2	2	0	0	0	0	0	0	0	0	2	2	0	0	0	0	0	0	2	0	0	0	0	0	2	0	0	2	2	2	2
18	0	2	-1	0	2	-1	0	0	2	2	2	2	2	2	2	2	2	0	0	2	-1	2	2	2	1	1	2	0	0	0	0	2	2	2	2	2	2	-1	2	2	2	2	2	2	2	2	2	2	2
20	2	2	2	0	0	0	0	2	2	0	0	-1	2	0	0	0	0	0	0	0	0	0	0	0	0	0	2	2	0	-1	0	0	0	0	2	2	2	2	2	2	2	0	0	0	0	0	0	0	0
21	0	0	0	0	2	2	0	0	-1	2	2	2	2	2	2	2	2	2	0	0	0	0	0	0	0	0	0	0	0	0	0	0	0	0	0	0	0	0	0	2	2	2	-1	0	0	2	2	2	2
23	2	0	0	2	0	0	2	0	2	2	2	1	0	-1	2	2	1	2	0	2	2	0	2	2	2	1	2	0	2	2	0	0	0	0	0	0	0	0	0	0	0	2	2	1	1	2	2	2	1
24	1	1	0	2	2	0	2	2	2	0	0	0	1	1	2	1	1	2	2	-1	2	0	0	0	0	0	1	2	2	1	0	0	0	0	0	0	2	0	0	0	0	0	2	1	1	0	0	0	0
25	2	0	0	0	0	0	2	2	2	2	2	2	2	2	2	2	2	2	2	2	2	2	2	2	2	1	2	2	1	0	2	2	2	2	2	2	2	2	2	2	2	2	-1	0	-1	2	2	2	2
27	2	2	2	0	0	0	1	0	0	0	0	0	2	2	2	2	2	2	2	0	2	0	0	0	0	0	0	0	2	2	2	0	0	0	0	0	0	0	0	0	0	0	0	0	0	0	0	0	0
28	2	2	0	2	2	0	2	2	2	2	2	2	2	2	2	2	2	2	2	2	2	2	2	2	2	1	2	0	2	2	2	2	2	2	0	2	2	2	2	2	2	2	2	2	2	2	2	2	2
30	2	2	2	0	0	0	0	0	2	2	2	2	0	0	0	0	0	0	0	0	0	0	0	0	0	0	0	0	0	0	2	0	0	0	2	2	2	2	2	2	2	2	2	2	2	2	2	2	2
31	0	0	-1	0	0	0	0	0	-1	0	2	2	0	0	0	0	0	0	0	0	0	0	0	0	0	0	0	0	0	0	2	0	0	0	0	0	0	0	0	2	2	0	0	0	0	2	2	2	2
32	0	0	-1	0	0	0	2	2	-1	2	2	2	0	2	2	2	2	2	0	2	2	2	2	2	1	0	0	0	0	0	0	0	0	0	0	0	0	0	0	0	0	0	0	0	0	2	2	2	2
33	0	0	0	2	2	2	-1	0	2	2	2	2	2	0	2	0	0	0	2	2	2	2	2	2	1	0	2	2	2	2	2	0	0	0	0	0	-1	0	0	0	0	0	-1	0	0	0	-1	-1	2
34	0	0	0	0	1	2	2	1	2	1	2	0	2	2	2	2	2	2	2	2	2	2	-1	1	0	0	0	1	0	0	0	0	0	0	0	2	2	2	2	1	0	0	0	0	0	2	2	2	2
35	0	0	0	0	2	2	2	2	2	0	0	0	2	2	2	2	2	2	0	2	2	2	-1	2	2	1	-1	2	0	0	0	0	0	0	0	0	0	0	0	2	0	2	2	2	2	0	0	0	0
36	0	0	0	2	0	0	0	0	0	0	0	2	0	2	2	2	2	2	0	2	0	0	0	0	0	0	0	0	0	0	0	0	2	0	0	2	2	2	0	0	0	0	2	0	0	2	0	0	-1
38	2	2	2	2	2	2	2	2	2	0	0	0	2	0	2	0	0	0	2	2	2	2	2	2	1	0	2	2	2	2	0	0	0	0	0	0	0	0	0	0	0	2	2	2	2	0	0	0	2
42	0	2	2	0	2	2	2	1	1	2	2	2	2	2	2	2	2	2	0	0	0	0	0	0	0	1	2	2	2	2	0	0	0	0	-1	0	0	0	0	0	0	2	2	2	2	0	0	0	0
43	2	2	0	2	2	2	-1	1	2	2	2	-1	0	1	0	0	0	0	2	0	0	0	2	2	2	2	0	0	2	2	0	0	2	1	-1	-1	-1	-1	2	-1	-1	2	-1	2	2	2	-1	-1	2
44	2	1	0	2	1	1	0	0	2	2	2	2	1	2	0	2	1	1	0	1	2	2	2	0	0	-1	0	2	2	2	1	0	0	0	-1	0	-1	0	0	0	0	1	2	1	1	0	0	0	0
49	2	2	2	2	0	0	0	2	2	2	2	2	2	2	0	2	2	2	0	2	2	2	2	2	0	0	0	0	2	2	2	2	2	2	2	2	2	2	2	2	2	2	2	2	2	2	2	2	2
50	2	2	2	2	2	0	0	0	0	2	2	2	0	0	2	2	2	2	2	0	0	0	1	1	0	0	0	0	2	2	2	2	2	2	2	2	2	2	2	2	2	2	2	2	2	0	0	0	1
51	0	2	0	2	0	0	0	0	0	0	0	0	0	0	2	0	0	0	2	2	2	0	2	0	0	0	0	0	0	0	0	0	0	0	0	2	0	0	0	0	0	2	2	0	0	0	0	0	0
52	2	2	2	0	-1	0	-1	0	2	2	2	-1	2	2	-1	2	2	2	2	2	2	2	2	2	0	0	2	2	2	2	2	0	0	0	0	0	0	0	0	0	0	-1	2	2	2	0	0	0	0
54	2	2	2	2	0	0	0	0	2	2	2	0	2	2	0	2	2	2	-1	2	2	2	2	2	2	0	0	0	2	2	2	2	2	2	2	2	2	2	2	2	2	2	1	1	1	2	2	2	2
55	2	0	0	2	2	2	2	0	0	2	2	-1	0	-1	0	0	0	0	0	2	2	2	2	0	0	0	0	-1	2	2	0	0	0	2	-1	-1	-1	-1	2	2	-1	2	-1	2	2	2	-1	-1	2
56	2	2	2	2	0	0	0	0	2	0	0	0	0	0	0	0	0	0	2	0	0	0	0	0	0	0	0	0	2	0	0	0	0	0	0	0	0	0	2	2	2	0	0	2	2	0	0	0	0
57	0	0	0	0	0	0	2	2	2	2	2	0	0	0	0	0	0	0	0	0	0	0	0	0	0	0	2	0	-1	2	0	0	0	0	0	2	2	2	2	0	0	0	0	0	0	2	2	2	2
61	2	2	2	2	2	2	2	2	0	2	2	-1	2	2	2	2	2	2	2	0	0	0	0	0	0	0	0	2	2	-1	1	0	0	0	0	0	-1	-1	2	-1	-1	2	-1	2	2	2	-1	-1	2
62	0	0	0	2	0	0	0	0	0	2	2	2	0	2	2	0	0	0	2	2	2	0	0	0	0	0	0	2	0	0	0	0	0	0	0	0	2	2	0	0	0	0	0	0	0	-1	0	0	2
63	0	0	0	2	1	2	2	2	0	2	2	2	0	2	2	2	2	2	2	2	2	2	2	2	2	0	0	0	-1	0	0	0	0	0	2	2	2	2	2	2	2	0	0	0	0	2	2	2	2
64	2	2	2	0	0	0	0	0	2	2	2	-1	0	0	2	0	0	2	0	0	0	0	0	0	0	0	0	0	-1	0	0	0	0	0	0	2	2	2	2	2	2	2	1	0	0	0	1	0	0
65	2	0	0	0	2	2	0	0	2	2	0	0	2	2	2	2	2	2	2	2	2	2	0	0	0	0	0	0	2	2	2	0	0	0	0	0	0	0	0	0	0	0	0	0	0	0	0	0	0
66	2	0	0	1	2	1	2	0	0	0	2	2	0	-1	0	1	1	1	2	2	2	2	2	0	0	0	2	2	0	0	0	2	0	1	2	2	2	1	-1	1	2	1	2	2	2	2	2	2	2
67	0	0	0	2	0	0	0	0	2	0	0	0	2	2	0	0	0	0	2	2	0	0	0	0	0	0	0	0	0	0	0	0	0	0	0	0	2	0	0	2	2	0	0	0	0	0	0	0	0
68	2	2	2	2	2	2	2	2	2	2	2	0	2	0	0	0	0	0	0	0	-1	0	0	0	0	0	2	2	2	2	2	0	0	2	0	0	2	0	0	0	0	1	2	2	2	2	2	2	2
69	0	0	0	0	0	2	2	2	2	2	2	2	2	2	2	0	0	0	2	2	-1	2	2	2	1	0	2	0	0	0	2	0	0	0	0	0	2	0	0	0	0	2	2	0	0	2	2	2	2
70	0	0	0	0	0	2	2	2	2	0	0	-1	0	2	0	0	0	-1	2	2	2	0	0	2	2	0	2	2	0	0	0	0	0	0	0	0	2	0	0	2	0	0	2	2	2	0	0	0	0
72	2	2	2	2	2	2	2	-1	0	2	2	-1	2	2	2	2	2	2	2	2	2	2	0	0	0	0	2	0	0	0	0	0	0	0	-1	0	0	0	0	0	0	-1	2	2	2	2	2	2	2
75	2	0	0	-1	0	0	0	0	2	2	2	-1	0	0	0	0	0	0	0	0	0	0	0	0	0	0	2	0	0	0	0	2	0	2	2	2	2	2	0	2	2	2	2	2	2	0	0	0	1
76	0	0	0	0	0	0	0	0	0	2	2	-1	0	2	2	2	2	2	0	2	2	2	0	0	1	0	2	2	2	2	0	0	0	2	2	2	2	2	0	2	2	1	1	2	2	2	2	2	2
78	2	2	2	2	2	2	-1	2	0	2	2	-1	2	2	2	2	2	2	2	2	-1	2	0	0	0	0	2	2	2	2	2	2	2	2	-1	-1	-1	-1	2	-1	-1	0	-1	0	0	0	2	-1	0
79	0	0	-1	2	0	2	-1	2	2	2	2	-1	0	-1	0	0	0	0	0	2	2	2	2	2	1	0	2	2	2	2	0	2	2	-1	-1	0	0	2	0	2	2	0	-1	2	2	0	-1	-1	0
80	0	0	0	2	-1	0	2	2	2	2	2	0	0	2	2	2	2	0	2	0	-1	0	0	0	0	0	0	0	0	0	0	0	0	0	0	0	2	0	0	0	0	0	2	0	0	0	0	0	0
81	0	1	-1	0	-1	0	0	0	2	2	2	2	2	2	2	-1	2	2	2	2	2	2	2	1	0	0	2	0	2	2	2	0	0	0	2	2	2	0	0	0	0	2	2	2	2	0	0	0	1
82	2	2	-1	2	2	-1	2	2	2	1	2	1	2	2	2	2	2	-1	0	2	-1	2	2	2	0	0	0	0	2	1	0	2	2	2	2	2	2	2	0	0	0	2	2	2	2	2	2	2	2
83	-1	1	0	2	0	-1	2	2	2	2	2	2	2	2	2	1	-1	0	2	0	0	0	2	1	0	0	1	2	2	2	0	0	0	0	0	0	2	0	0	0	0	0	2	2	2	2	2	2	1
84	0	0	0	0	0	0	0	2	0	0	0	2	0	0	0	0	0	0	2	0	2	0	0	0	0	0	0	0	2	2	2	2	0	0	0	0	0	0	0	0	0	0	0	0	0	0	0	0	0
86	0	2	2	2	2	-1	2	1	2	2	2	2	2	2	2	2	2	2	2	0	2	0	0	0	0	0	0	2	1	0	0	2	0	0	0	0	0	0	0	0	0	0	0	0	0	2	2	2	2
89	0	2	2	2	2	2	-1	-1	0	2	-1	2	2	2	0	0	0	2	0	-1	2	2	0	-1	2	2	2	2	0	0	0	0	0	0	0	2	0	0	0	0	0	-1	-1	-1	-1	2	2	2	-1
90	0	0	0	0	0	0	0	0	0	2	2	2	0	0	0	0	0	0	2	2	2	2	2	2	0	0	2	0	2	2	0	2	0	0	0	0	0	0	0	0	0	0	0	0	0	2	2	2	2
91	-1	0	0	0	0	0	0	0	2	2	2	2	2	0	0	0	0	0	0	2	2	2	2	2	2	0	2	2	2	2	2	2	0	0	0	0	0	0	0	0	0	0	0	0	0	0	0	0	0
92	-1	2	2	2	2	0	2	2	2	2	2	0	2	2	0	2	2	0	0	2	2	2	2	2	0	0	2	2	2	2	2	0	0	0	0	0	0	0	0	0	0	2	2	2	2	0	0	0	0
93	0	0	0	0	2	-1	2	0	2	2	2	2	2	2	2	2	2	2	2	2	2	2	2	2	2	1	2	2	2	2	0	0	0	2	2	2	2	2	2	2	2	0	0	0	0	0	0	0	0
94	-1	0	0	0	0	0	0	2	2	2	2	2	2	0	2	0	2	2	2	2	2	2	2	2	0	0	2	0	-1	0	2	2	0	0	-1	2	-1	-1	0	0	-1	0	-1	0	0	0	-1	-1	0
95	2	2	2	2	2	-1	2	2	2	2	2	2	2	2	2	2	2	2	-1	2	2	2	2	2	1	0	2	2	2	2	2	2	2	0	0	2	2	2	2	2	0	2	2	2	2	2	2	2	2
96	2	2	2	0	2	0	2	2	0	2	2	2	0	0	0	0	0	2	0	0	0	0	0	0	0	0	0	2	0	0	0	0	0	0	0	0	0	0	0	0	2	2	2	2	2	2	2	2	2
97	0	0	0	2	0	0	0	0	2	2	2	2	0	0	2	2	2	2	2	2	2	2	2	0	0	0	0	0	2	-1	2	2	0	0	2	2	2	0	0	0	0	2	2	1	2	0	0	0	1
102	0	0	0	0	0	0	0	0	2	2	2	2	0	0	2	0	0	2	2	2	2	2	2	2	2	0	2	2	0	0	0	0	0	0	0	0	0	0	0	0	0	0	0	0	0	2	2	2	2
103	2	0	1	2	0	0	0	0	2	2	2	2	1	2	2	1	1	1	0	2	2	0	0	0	0	0	0	2	2	2	1	0	0	0	0	0	2	0	0	0	0	0	2	2	2	2	2	2	2
104	2	2	-1	2	2	-1	2	-1	2	2	-1	2	0	0	0	-1	0	0	0	-1	2	2	2	-1	0	0	2	0	2	2	0	0	0	0	0	0	0	0	0	2	2	-1	0	-1	-1	0	0	0	-1
105	0	2	-1	2	0	0	0	0	0	0	0	2	0	0	2	2	0	0	2	2	2	0	0	0	0	0	0	2	2	0	0	0	0	2	2	2	2	2	2	2	2	2	2	0	0	2	2	2	2
107	0	0	0	-1	2	0	-1	2	2	2	2	2	2	2	2	2	2	2	2	-1	2	2	0	0	2	0	2	-1	1	0	0	0	0	0	0	0	-1	0	0	0	0	-1	2	2	2	2	2	2	2
108	2	2	2	0	0	0	0	0	0	0	0	0	2	0	2	0	0	0	2	0	-1	0	0	0	0	0	0	0	0	0	0	0	0	0	-1	-1	-1	-1	0	1	-1	0	-1	2	2	0	0	0	0
109	0	0	0	0	0	0	2	1	2	0	0	0	2	0	0	0	0	0	2	2	2	2	2	2	1	0	2	2	2	2	2	2	0	0	0	0	0	0	0	0	2	2	2	-1	2	2	2	2	2
110	0	0	0	0	2	2	0	0	0	2	2	2	0	0	0	0	0	0	0	2	0	2	2	2	0	0	0	0	2	2	0	0	0	0	0	0	2	2	2	2	2	2	2	2	2	0	0	0	0
111	2	2	2	2	0	0	0	0	0	0	0	2	2	2	2	2	2	2	0	2	2	2	2	2	2	1	2	2	0	0	2	2	2	2	0	2	2	2	2	2	2	0	0	0	2	2	2	2	0
113	2	2	2	0	2	0	2	2	2	2	2	-1	2	2	2	2	2	2	2	2	2	2	0	0	0	2	2	2	2	2	2	2	2	2	2	2	2	2	2	2	2	2	2	2	2	2	2	2	2
115	0	0	0	2	0	0	0	2	2	2	2	0	2	2	0	0	0	0	0	2	2	0	0	0	0	0	0	0	0	0	0	0	0	2	2	2	2	2	2	2	0	0	0	0	0	2	0	0	2
116	0	2	2	2	0	0	-1	-1	-1	0	-1	2	2	0	2	2	0	0	0	-1	2	-1	0	-1	0	0	-1	2	2	2	-1	0	2	0	2	2	2	0	0	0	0	-1	-1	-1	-1	2	2	0	-1
117	0	2	2	2	0	0	0	0	2	0	0	2	2	0	2	2	0	0	0	2	2	0	0	0	0	0	0	2	2	2	2	0	2	0	2	2	2	0	0	0	0	0	0	2	0	2	0	0	2
118	2	2	2	2	2	1	2	2	0	0	0	2	0	0	2	2	2	2	2	2	2	2	2	2	2	1	2	2	2	2	2	0	2	0	0	2	2	2	0	2	0	0	2	2	0	2	2	2	2
119	-1	-1	-1	2	-1	-1	-1	2	0	2	2	2	0	0	2	-1	-1	-1	2	2	-1	2	2	2	0	0	0	0	2	0	2	0	2	-1	-1	-1	-1	-1	0	2	0	0	2	2	0	2	0	-1	2
120	-1	2	2	2	0	0	-1	0	0	2	2	2	2	2	2	2	2	2	2	2	2	2	2	0	0	0	2	2	-1	0	2	0	2	2	2	2	2	2	2	2	2	2	2	2	2	2	2	2	2
121	0	0	0	0	0	0	1	0	2	2	2	2	0	-1	0	0	0	0	2	2	2	2	2	2	1	0	2	0	2	2	2	2	2	2	2	2	2	2	2	2	2	2	-1	0	2	2	2	2	2
122	-1	2	2	0	2	-1	0	-1	-1	0	-1	0	2	-1	-1	2	2	2	2	-1	2	2	2	-1	1	1	2	2	2	0	-1	0	-1	2	2	2	-1	-1	2	2	0	-1	0	-1	-1	-1	0	0	-1
123	0	1	0	2	2	-1	2	2	2	2	2	2	2	2	2	2	2	2	0	1	2	0	2	1	0	0	0	0	2	0	0	0	0	0	0	0	-1	0	0	2	2	1	2	1	1	0	1	0	1
124	2	0	0	0	2	0	2	2	0	2	2	2	0	2	2	2	2	2	2	2	2	2	2	2	1	0	2	0	0	2	0	0	2	0	0	0	0	0	0	0	0	0	0	0	0	2	2	2	2
125	2	2	-1	2	0	0	0	0	0	0	0	2	2	2	2	2	2	2	2	-1	-1	0	0	0	0	0	0	0	1	0	0	0	2	0	0	2	2	2	2	2	2	2	2	2	2	2	2	0	2
126	0	2	2	0	2	1	2	2	2	0	0	0	2	2	0	0	0	0	2	2	0	2	2	-1	2	0	2	2	0	0	0	2	2	2	2	1	2	2	2	2	2	2	2	2	-1	0	0	0	0
127	0	0	0	0	0	0	0	-1	0	0	0	2	0	0	-1	1	1	2	1	0	1	0	0	0	0	0	0	1	2	2	2	2	0	0	0	0	0	0	0	0	0	0	0	0	0	0	0	0	1
128	2	0	0	0	2	2	2	2	2	2	2	0	2	2	2	2	2	2	2	2	2	2	2	2	2	1	2	2	2	2	2	2	2	2	2	2	2	0	0	0	0	0	0	0	0	2	2	2	2
129	0	0	0	0	-1	0	0	0	0	0	0	2	0	0	2	2	0	0	0	2	0	0	0	-1	0	0	0	0	0	0	0	0	0	0	0	0	0	0	0	2	0	0	2	0	0	0	0	0	2
130	-1	0	0	0	0	0	0	0	0	0	0	0	0	0	2	2	0	0	0	0	0	0	0	0	-1	-1	0	0	-1	0	0	0	0	0	0	0	0	0	0	0	0	0	0	0	0	2	2	2	2
131	0	0	0	0	0	0	0	0	2	2	2	2	0	2	0	2	2	0	0	1	-1	1	-1	2	0	0	2	2	2	2	2	0	0	0	0	0	0	0	0	1	2	0	0	2	2	0	0	0	0
132	2	2	-1	1	1	2	2	1	1	1	0	1	2	2	0	1	1	2	2	2	1	2	2	1	1	0	2	1	2	1	1	0	0	0	0	0	2	2	0	0	0	1	1	2	1	2	0	2	2
134	-1	0	0	2	0	0	-1	0	0	0	0	-1	2	2	0	2	2	2	0	0	0	0	2	1	1	0	0	0	2	2	2	2	2	2	2	2	2	2	2	2	2	2	2	2	2	0	0	0	0
135	0	0	0	0	0	0	0	0	2	0	-1	0	0	0	0	2	2	2	2	2	2	2	2	2	2	-1	2	2	0	0	0	2	0	0	0	0	0	0	0	0	0	2	2	2	2	0	0	0	0
137	2	2	2	2	2	2	2	2	0	2	2	2	2	2	0	2	2	2	0	2	2	2	2	2	2	1	2	2	2	2	0	0	2	2	2	2	2	2	2	0	0	2	2	2	2	0	0	0	0
138	0	0	0	2	2	2	2	2	1	2	2	0	0	0	0	0	0	0	2	2	2	2	2	2	0	0	0	0	1	0	0	0	0	0	0	2	2	2	2	0	0	2	-1	0	0	2	2	2	2
139	2	1	0	0	2	2	-1	0	0	2	2	2	2	2	2	2	2	2	2	2	2	2	2	2	0	0	2	2	0	0	2	2	0	0	0	0	0	0	0	0	0	0	2	2	2	2	2	2	2
140	-1	0	0	0	0	0	-1	0	-1	2	-1	2	0	2	2	2	2	2	0	0	0	0	0	0	0	0	0	2	0	0	0	0	0	0	0	0	0	0	0	1	2	2	-1	0	0	2	2	2	2
142	2	2	2	-1	2	1	-1	2	0	0	0	-1	2	2	2	2	2	2	-1	2	2	2	-1	2	2	0	2	0	2	2	0	0	0	2	-1	-1	-1	-1	2	2	-1	2	-1	2	2	0	-1	-1	1
143	2	0	2	2	0	0	-1	0	2	1	0	-1	0	2	2	2	2	2	-1	2	2	2	-1	1	0	0	-1	2	1	0	2	0	0	0	-1	-1	-1	-1	0	-1	-1	2	-1	2	2	0	2	-1	1
144	-1	0	0	0	2	2	2	2	2	0	0	0	2	0	0	0	0	0	0	0	0	0	0	0	0	0	0	2	0	0	0	0	0	0	0	0	0	0	0	0	0	0	0	0	0	2	2	2	2
145	2	2	2	2	2	2	2	2	0	2	2	2	0	0	0	0	0	0	0	2	2	0	2	2	1	0	2	0	2	2	2	0	0	0	0	2	2	2	0	2	2	0	-1	0	0	0	-1	0	0
146	0	0	0	2	1	1	2	2	0	1	1	2	0	2	2	2	2	0	2	2	0	2	2	2	1	0	2	2	0	0	1	0	0	0	0	2	2	2	2	2	2	1	1	1	1	-1	0	0	0
147	0	0	0	0	0	0	-1	0	2	2	2	0	0	0	2	2	2	2	2	0	2	0	0	0	0	0	0	0	2	2	2	2	0	0	0	0	0	0	0	2	2	0	0	0	0	2	2	2	2
[truncated: 93 more columns]
